# Supplementary material for: A Cu(II)-Based Fluorescent Probe for Carbon Monoxide, Nap-BC-Cu(II), Does Not Selectively Detect Carbon Monoxide
Source: Molecules. 2026 Jan 26;31(3):415. doi: 10.3390/molecules31030415 (PMC12898799; doi:10.3390/molecules31030415)
Supplement: Supplementary file 1 [file molecules-31-00415-s001.zip]

Archive with 1 entries (1 files):
- molecules-4087644-supplementary.pdf
